# Supplementary material for: SntB triggers the antioxidant pathways to regulate development and aflatoxin biosynthesis in Aspergillus flavus
Source: eLife. 2024 Nov 5;13:RP94743. doi: 10.7554/eLife.94743 (PMC11537487; doi:10.7554/eLife.94743)
Supplement: Figure 1—figure supplement 1—source data 1. [file elife-94743-fig1-figsupp1-data1.zip]

Archive with 4 entries (3 files):
- Figure 1-figure supplement 1_Source data 1/snt2-AP.Tif
- Figure 1-figure supplement 1_Source data 1/snt2-BP.Tif
- Figure 1-figure supplement 1_Source data 1/snt2-ORF.Tif
- Figure 1-figure supplement 1_Source data 1/
