# Supplementary material for: SntB triggers the antioxidant pathways to regulate development and aflatoxin biosynthesis in Aspergillus flavus
Source: eLife. 2024 Nov 5;13:RP94743. doi: 10.7554/eLife.94743 (PMC11537487; doi:10.7554/eLife.94743)
Supplement: Figure 6—source data 1. [file elife-94743-fig6-data1.zip]

Archive with 2 entries (1 files):
- Figure 6-figure_Source data 1/2023.09.27-WT、catc.Tif
- Figure 6-figure_Source data 1/
